# Supplementary material for: Therapist-Guided Versus Self-Guided Forest Immersion: Comparative Efficacy on Short-Term Mental Health and Economic Value
Source: Behav Sci (Basel). 2025 Nov 24;15(12):1618. doi: 10.3390/bs15121618 (PMC12729753; doi:10.3390/bs15121618)
Supplement: Supplementary file 1 [file behavsci-15-01618-s001.zip]

Archive with 1 entries (1 files):
- behavsci-3941826-supplementary.pdf
